# Supplementary material for: Predicting Drug Release Rate of Implantable Matrices and Better Understanding of the Underlying Mechanisms through Experimental Design and Artificial Neural Network-Based Modelling
Source: Pharmaceutics. 2022 Jan 19;14(2):228. doi: 10.3390/pharmaceutics14020228 (PMC8879093; doi:10.3390/pharmaceutics14020228)
Supplement: Supplementary file 1 [file pharmaceutics-14-00228-s001.zip]

Archive with 1 entries (1 files):
- pharmaceutics-1515122-supplementary.pdf
